# Supplementary material for: Life course programming of stress responses in adolescents and young adults in India: Protocol of the Stress Responses in Adolescence and Vulnerability to Adult Non-communicable disease (SRAVANA) Study
Source: Wellcome Open Res. 2018 May 10;3:56. [Version 1] doi: 10.12688/wellcomeopenres.14583.1 (PMC6039920; doi:10.12688/wellcomeopenres.14583.1)
Supplement: Supplementary file 1 [file wellcomeopenres-3-15878-s0000.tgz]

Archive with 1 entries (1 files):
- 44603daa-071d-4a4f-a814-d2534f368549.docx
